# Supplementary material for: 2-(Methyl­sulfin­yl)benzamide
Source: Acta Crystallogr Sect E Struct Rep Online. 2010 Nov 27;66(Pt 12):o3311. doi: 10.1107/S1600536810046660 (PMC3011674; doi:10.1107/S1600536810046660)
Supplement: Supplementary file 2 [file e-66-o3311-Isup2.hkl]

# 
# h,k,l, Fc-squared, Fo-squared, sigma(Fo-squared) and status flag 
# 
data_I
_shelx_title ' 101015_YH1 in P21/c ' 
_shelx_refln_list_code          4 
_shelx_F_calc_maximum      119.63 
_exptl_crystal_F_000       384.00 
_reflns_d_resolution_high  0.8302 
 
loop_ 
 _symmetry_equiv_pos_as_xyz 
 'x, y, z' 
 '-x, y+1/2, -z+1/2' 
 '-x, -y, -z' 
 'x, -y-1/2, z-1/2' 
 
_cell_length_a    11.8497 
_cell_length_b     5.0376 
_cell_length_c    14.8598 
_cell_angle_alpha  90.000 
_cell_angle_beta  104.856 
_cell_angle_gamma  90.000 
 
_shelx_F_squared_multiplier     1.000 
 
loop_ 
 _refln_index_h 
 _refln_index_k 
 _refln_index_l 
 _refln_F_squared_calc 
 _refln_F_squared_meas 
 _refln_F_squared_sigma 
 _refln_observed_status 
   2   0   0     7671.61     7751.81     31.88 o 
   3   0   0      270.69      215.32      8.29 o 
   4   0   0      131.21      115.07      3.34 o 
   5   0   0        0.81        0.52      0.58 o 
   6   0   0      739.94      818.91     10.97 o 
   7   0   0        0.30        0.60      0.79 o 
   8   0   0      242.42      226.10      9.47 o 
   9   0   0       54.98       54.84      2.96 o 
  10   0   0      187.11      185.39      6.41 o 
  11   0   0        4.88        5.39      1.23 o 
  12   0   0      193.28      214.54     12.15 o 
  13   0   0        3.77        2.78      2.30 o 
   1   1   0       21.47       19.07      1.63 o 
   2   1   0     7821.32     7782.75     41.76 o 
   3   1   0     1501.75     1501.76     15.54 o 
   4   1   0        0.12        1.12      0.37 o 
   5   1   0        2.56        2.49      0.53 o 
   6   1   0       44.56       31.94      4.03 o 
   7   1   0      331.42      347.15      3.71 o 
   8   1   0       15.20       14.85      0.69 o 
   9   1   0       19.18       20.83      0.98 o 
  10   1   0        9.57        9.35      0.62 o 
  11   1   0       13.04       10.02      0.80 o 
  12   1   0      122.58      134.38      7.13 o 
  13   1   0       45.66       55.62      4.45 o 
   0   2   0      225.00      209.65      6.15 o 
   1   2   0       18.33       26.24      2.44 o 
   2   2   0     8047.41     8168.98     49.80 o 
   3   2   0       60.23       43.87      2.67 o 
   4   2   0     3084.70     3369.91     46.10 o 
   5   2   0        4.99        5.75      1.04 o 
   6   2   0      245.28      232.17      4.24 o 
   7   2   0       20.38       19.44      1.52 o 
   8   2   0       65.65       64.29      3.26 o 
   9   2   0       21.66       23.63      2.26 o 
  10   2   0      280.77      274.01      8.00 o 
  11   2   0        1.37        4.18      2.13 o 
  12   2   0      117.92      119.25     10.07 o 
  13   2   0       26.87       22.20      4.79 o 
   1   3   0      934.30      883.71     10.94 o 
   2   3   0        2.51        0.19      0.55 o 
   3   3   0      107.04      102.56      6.47 o 
   4   3   0     1427.10     1343.96     35.03 o 
   5   3   0        7.99        4.45      0.79 o 
   6   3   0      491.40      497.40      8.23 o 
   7   3   0        5.51        4.71      1.06 o 
   8   3   0      302.33      296.82      5.66 o 
   9   3   0       29.07       37.18      5.50 o 
  10   3   0       95.85       76.58      7.98 o 
  11   3   0       79.75       93.13      9.33 o 
   0   4   0      846.96      843.82     17.74 o 
   1   4   0        3.02        2.84      0.92 o 
   2   4   0       37.88       44.44      2.83 o 
   3   4   0       34.01       30.45      1.88 o 
   4   4   0        3.07        1.94      0.64 o 
   5   4   0       41.22       40.26      2.49 o 
   6   4   0        1.63        2.17      0.47 o 
   7   4   0        1.22        0.30      1.95 o 
   8   4   0       42.00       36.22      5.76 o 
   9   4   0       15.82       15.27      4.18 o 
  10   4   0        0.04       -3.21      3.21 o 
   1   5   0      272.66      280.63      8.06 o 
   2   5   0      345.24      355.72      7.50 o 
   3   5   0       11.65       10.41      1.30 o 
   4   5   0      226.35      242.44      8.18 o 
   5   5   0        0.41        1.36      1.02 o 
   6   5   0      191.01      202.89     13.09 o 
   7   5   0        7.93       12.97      3.81 o 
   0   6   0       95.40       96.01      8.90 o 
   1   6   0       32.86       35.19      3.57 o 
   2   6   0       27.83       27.07      3.20 o 
 -13   1   1       97.89      104.80      6.56 o 
 -12   1   1       89.85       82.78      7.87 o 
 -11   1   1      302.11      302.08      3.97 o 
 -10   1   1        3.30        2.17      0.88 o 
  -9   1   1      243.70      230.77      4.29 o 
  -8   1   1       53.55       51.02      2.60 o 
  -7   1   1        5.76        8.30      0.69 o 
  -6   1   1       17.71        9.43      1.28 o 
  -5   1   1      352.43      384.67      6.82 o 
  -4   1   1      133.86      174.16      1.76 o 
  -3   1   1      467.06      500.93      6.15 o 
  -2   1   1        0.65        4.71      0.63 o 
  -1   1   1     6458.82     6753.43     29.59 o 
   0   1   1      137.90      141.97      2.54 o 
   1   1   1    14310.63    14355.22     53.94 o 
   2   1   1     1379.60     1334.65      7.76 o 
   3   1   1     6523.05     6482.30    131.59 o 
   4   1   1      805.97      806.23     14.77 o 
   5   1   1      289.39      346.06      6.47 o 
   6   1   1      586.08      589.47      9.56 o 
   7   1   1      114.15      104.15      3.66 o 
   8   1   1       41.24       38.21      1.35 o 
   9   1   1      253.60      241.29      2.85 o 
  10   1   1       19.23       15.05      1.05 o 
  11   1   1      283.04      277.69      9.02 o 
  12   1   1        9.44        6.87      1.76 o 
  13   1   1      117.91      114.19      6.32 o 
 -13   2   1       28.85       28.18      5.35 o 
 -12   2   1       59.25       63.49      7.42 o 
 -11   2   1        4.71        3.77      1.99 o 
 -10   2   1       18.94       25.77      2.81 o 
  -9   2   1      110.93      114.87      4.63 o 
  -8   2   1       23.59       18.23      1.46 o 
  -7   2   1      185.89      183.76      3.88 o 
  -6   2   1        3.37        1.53      0.51 o 
  -5   2   1      108.94       93.36      1.89 o 
  -4   2   1       53.64       43.68      2.29 o 
  -3   2   1      229.38      203.33      4.91 o 
  -2   2   1      149.28      153.81      2.82 o 
  -1   2   1      112.20      104.10      2.91 o 
   0   2   1      257.36      228.41      6.27 o 
   1   2   1       29.22       25.76      1.71 o 
   2   2   1      563.20      571.96      8.78 o 
   3   2   1     1642.69     1664.61     16.46 o 
   4   2   1      261.31      253.08      2.90 o 
   5   2   1     1820.18     1810.53     25.15 o 
   6   2   1       84.50       95.20      2.92 o 
   7   2   1      115.66      120.17      3.90 o 
   8   2   1      209.11      221.13      6.42 o 
   9   2   1       87.79       80.59      4.33 o 
  10   2   1       41.68       38.81      3.94 o 
  11   2   1       94.37       82.60      8.21 o 
  12   2   1        6.74        7.63      3.14 o 
 -12   3   1       23.92       24.19      4.94 o 
 -11   3   1       18.97       19.08      4.52 o 
 -10   3   1        0.67       -2.26      2.26 o 
  -9   3   1        8.04        5.31      1.37 o 
  -8   3   1        0.04        0.39      1.64 o 
  -7   3   1      100.15       98.10      9.71 o 
  -6   3   1        0.94        0.85      0.47 o 
  -5   3   1        0.94        0.83      0.60 o 
  -4   3   1       27.48       23.30      1.12 o 
  -3   3   1      576.34      598.23      7.45 o 
  -2   3   1       86.25       89.53      3.21 o 
  -1   3   1      360.02      377.72     12.34 o 
   0   3   1        0.45       -0.03      0.60 o 
   1   3   1      567.26      562.70     13.20 o 
   2   3   1       28.03       29.08      3.28 o 
   3   3   1      592.12      633.19     16.07 o 
   4   3   1      273.42      262.25      7.84 o 
   5   3   1      202.98      192.62      3.36 o 
   6   3   1        2.61        3.57      2.07 o 
   7   3   1        6.01        2.56      0.71 o 
   8   3   1       23.70       13.01      2.24 o 
   9   3   1      161.67      148.35     10.79 o 
  10   3   1        5.09        7.06      3.34 o 
  11   3   1       19.26       12.29      3.67 o 
 -10   4   1      150.46      157.26     12.25 o 
  -9   4   1       75.56       74.13      8.26 o 
  -8   4   1        0.08       -1.56      2.16 o 
  -7   4   1      204.00      201.67      4.71 o 
  -6   4   1       17.28       17.40      3.06 o 
  -5   4   1      202.86      215.14      6.65 o 
  -4   4   1        0.01       -0.08      0.48 o 
  -3   4   1      208.93      203.84      4.60 o 
  -2   4   1       60.53       54.77      2.57 o 
  -1   4   1       99.57       95.15      8.38 o 
   0   4   1      576.07      567.27     13.09 o 
   1   4   1      131.80      127.19      6.58 o 
   2   4   1      385.74      379.65     10.27 o 
   3   4   1      375.09      344.86     17.03 o 
   4   4   1        0.09        1.10      0.84 o 
   5   4   1      415.16      419.64      6.86 o 
   6   4   1       49.19       34.23      1.62 o 
   7   4   1      771.11      741.75     23.76 o 
   8   4   1       51.87       56.12      6.98 o 
   9   4   1       93.82       81.34      8.76 o 
  10   4   1       69.95       87.56      9.49 o 
  -7   5   1        4.06        5.23      2.67 o 
  -6   5   1        0.54       -2.77      2.77 o 
  -5   5   1        9.70        5.02      1.22 o 
  -4   5   1       11.40       13.40      2.09 o 
  -3   5   1       43.00       44.32      3.18 o 
  -2   5   1        0.43        0.41      0.78 o 
  -1   5   1        4.16        3.56      0.95 o 
   0   5   1       28.40       28.40      5.47 o 
   1   5   1        0.18        0.05      1.08 o 
   2   5   1        1.85        0.79      2.07 o 
   3   5   1        3.99        3.92      1.41 o 
   4   5   1      165.45      160.10      4.72 o 
   5   5   1        0.12       -0.60      0.80 o 
   6   5   1       24.83       15.77      3.84 o 
   7   5   1       10.05        8.63      2.99 o 
  -2   6   1       37.30       36.96      4.35 o 
  -1   6   1        7.97        9.37      2.70 o 
   0   6   1       14.71       12.42      2.09 o 
   1   6   1        0.08       -1.19      1.27 o 
 -14   0   2       59.93       71.79      6.99 o 
 -13   0   2      229.02      220.14     11.66 o 
 -12   0   2      262.23      281.36      9.04 o 
 -11   0   2     1195.34     1197.10     13.62 o 
 -10   0   2      890.76      879.35     11.18 o 
  -9   0   2      123.14      122.66      3.96 o 
  -8   0   2      169.10      162.22      4.20 o 
  -7   0   2      894.92      898.76     11.31 o 
  -6   0   2      454.45      477.62      6.33 o 
  -5   0   2       22.36       13.12      0.99 o 
  -4   0   2     1293.13     1209.85     10.21 o 
  -3   0   2     3773.28     3767.95     23.42 o 
  -2   0   2      656.26      763.73      9.55 o 
  -1   0   2     1894.54     1818.55     14.78 o 
   0   0   2       73.70       75.27      1.89 o 
   1   0   2     2734.12     2468.00     16.63 o 
   2   0   2     1471.97     1436.20      9.29 o 
   3   0   2     1149.75     1189.96      9.93 o 
   4   0   2      690.09      659.29      7.03 o 
   5   0   2     2461.79     2474.92     44.10 o 
   6   0   2      128.03      129.80      8.08 o 
   7   0   2     2329.49     2376.23     19.39 o 
   8   0   2      163.99      156.39      4.49 o 
   9   0   2      269.71      265.96      7.36 o 
  10   0   2      484.16      485.78     17.89 o 
  11   0   2       48.55       55.30      6.48 o 
  12   0   2      220.69      221.69     13.23 o 
  13   0   2      162.60      162.19     11.85 o 
 -13   1   2       44.14       45.54      4.21 o 
 -12   1   2        6.44        5.68      2.44 o 
 -11   1   2       41.11       39.39      2.09 o 
 -10   1   2        0.37       -0.44      0.44 o 
  -9   1   2      475.57      461.88      6.54 o 
  -8   1   2       57.15       58.77      1.93 o 
  -7   1   2        7.88        8.13      0.69 o 
  -6   1   2      280.65      293.32      3.88 o 
  -5   1   2       51.20       49.68      1.26 o 
  -4   1   2      386.34      398.69      3.21 o 
  -3   1   2     1476.67     1499.19     32.58 o 
  -2   1   2     2068.05     2056.36     19.13 o 
  -1   1   2      496.93      534.65      6.09 o 
   0   1   2      136.94      113.63      2.12 o 
   1   1   2     6007.62     6215.36     17.51 o 
   2   1   2     1095.40     1117.26      6.50 o 
   3   1   2      745.63      782.48      4.66 o 
   4   1   2     1640.66     1731.96      9.04 o 
   5   1   2      633.27      670.84      9.24 o 
   6   1   2      209.79      211.54      4.61 o 
   7   1   2      227.09      229.81      3.47 o 
   8   1   2        0.31        0.22      0.20 o 
   9   1   2       77.68       77.35      1.79 o 
  10   1   2       92.90       89.30      7.06 o 
  11   1   2      153.28      157.97      7.10 o 
  12   1   2        0.04       -0.41      1.29 o 
  13   1   2        6.42        2.06      2.54 o 
 -13   2   2      174.04      179.53     12.82 o 
 -12   2   2      168.45      177.06     12.14 o 
 -11   2   2       15.27       12.74      3.49 o 
 -10   2   2       70.48       71.39      7.06 o 
  -9   2   2       94.19      101.55      7.98 o 
  -8   2   2       83.40       72.49      5.80 o 
  -7   2   2       19.06       16.73      2.01 o 
  -6   2   2        1.64        0.73      0.60 o 
  -5   2   2      872.25      836.69     10.51 o 
  -4   2   2      601.41      601.47      9.75 o 
  -3   2   2      110.51      152.08      5.31 o 
  -2   2   2      189.50      169.87      4.02 o 
  -1   2   2     1140.62     1079.19     17.90 o 
   0   2   2      435.53      395.65      7.34 o 
   1   2   2      305.38      304.71      5.92 o 
   2   2   2      288.84      255.79      4.44 o 
   3   2   2     3279.60     3228.04     31.10 o 
   4   2   2       81.29       80.54      2.25 o 
   5   2   2      599.36      621.52      9.49 o 
   6   2   2        8.79        9.15      1.01 o 
   7   2   2      134.80      117.40      4.09 o 
   8   2   2      239.58      236.01      6.37 o 
   9   2   2       13.31       15.98      3.31 o 
  10   2   2      114.21      107.10      4.59 o 
  11   2   2        0.00        1.92      1.28 o 
  12   2   2       39.96       41.53      5.89 o 
 -12   3   2       24.56       26.46      5.27 o 
 -11   3   2      154.11      180.62     12.59 o 
 -10   3   2        1.80        3.65      1.91 o 
  -9   3   2       56.89       68.02      4.45 o 
  -8   3   2      171.09      186.16      7.07 o 
  -7   3   2      115.17       93.97      6.72 o 
  -6   3   2      388.84      380.15      7.13 o 
  -5   3   2       82.93       82.71      3.59 o 
  -4   3   2       64.82       59.70      3.77 o 
  -3   3   2       11.84       13.19      0.93 o 
  -2   3   2      144.34      134.07      3.31 o 
  -1   3   2        1.75       -0.07      0.47 o 
   0   3   2       13.32       11.53      1.78 o 
   1   3   2     1446.54     1434.85     15.30 o 
   2   3   2      418.72      401.21      8.65 o 
   3   3   2       32.32       30.32      2.08 o 
   4   3   2      175.87      162.79      4.18 o 
   5   3   2       86.92       74.00      2.07 o 
   6   3   2      656.83      641.91     13.59 o 
   7   3   2       92.28       79.51      3.96 o 
   8   3   2      382.80      394.20      9.18 o 
   9   3   2      366.52      363.82     16.89 o 
  10   3   2        0.66       -0.01      2.03 o 
  11   3   2       53.63       61.05      9.09 o 
 -10   4   2       14.70       10.56      3.72 o 
  -9   4   2        0.01        1.09      1.87 o 
  -8   4   2       10.09        9.03      2.85 o 
  -7   4   2       11.61        9.62      1.31 o 
  -6   4   2        7.82        7.26      1.34 o 
  -5   4   2       17.48       15.93      1.97 o 
  -4   4   2        0.22       -0.58      0.84 o 
  -3   4   2      132.21      134.56      4.27 o 
  -2   4   2       64.99       62.97      2.72 o 
  -1   4   2       69.92       73.49      3.12 o 
   0   4   2        0.28       -0.06      0.85 o 
   1   4   2       12.32       11.09      1.53 o 
   2   4   2        0.24       -0.11      1.24 o 
   3   4   2       63.68       59.50      7.52 o 
   4   4   2       11.64       11.09      1.63 o 
   5   4   2       23.98       21.36      1.50 o 
   6   4   2        2.31        0.71      1.17 o 
   7   4   2        9.10       12.42      3.55 o 
   8   4   2       11.18        9.29      3.43 o 
   9   4   2       10.40       13.06      3.71 o 
  -8   5   2      109.22      124.38     10.88 o 
  -7   5   2       22.25       23.93      4.91 o 
  -6   5   2      107.39      116.14      9.80 o 
  -5   5   2        5.29        4.12      1.23 o 
  -4   5   2      144.42      154.24      6.75 o 
  -3   5   2      115.49      130.29      4.12 o 
  -2   5   2       32.35       31.29      3.01 o 
  -1   5   2      109.94      110.09      4.31 o 
   0   5   2        9.00        7.85      1.28 o 
   1   5   2        0.42        0.65      0.81 o 
   2   5   2        7.86        5.62      1.47 o 
   3   5   2       54.34       60.01      9.36 o 
   4   5   2       96.47      100.25      3.90 o 
   5   5   2        7.34       12.04      3.61 o 
   6   5   2      209.55      233.86     14.04 o 
   7   5   2       64.13       70.13      8.20 o 
  -1   6   2       40.89       30.33      3.46 o 
   0   6   2        1.53       -1.14      1.14 o 
 -14   1   3       19.78       19.74      2.90 o 
 -13   1   3      163.85      182.90      8.10 o 
 -12   1   3       79.69       77.61      7.46 o 
 -11   1   3      483.37      485.82      7.85 o 
 -10   1   3       75.24       69.82      2.94 o 
  -9   1   3      630.21      603.30      8.23 o 
  -8   1   3       63.74       57.97      2.65 o 
  -7   1   3      156.73      160.35      4.70 o 
  -6   1   3     1027.37      980.64      6.91 o 
  -5   1   3      109.04      107.91      2.13 o 
  -4   1   3     2539.74     2476.23     11.20 o 
  -3   1   3     1657.79     1605.35     11.62 o 
  -2   1   3     1193.67     1229.35      8.77 o 
  -1   1   3     1984.68     1941.68     13.73 o 
   0   1   3      248.42      269.00      4.33 o 
   1   1   3      145.22      176.66      2.75 o 
   2   1   3       30.66       32.85      1.21 o 
   3   1   3      236.30      280.72      3.22 o 
   4   1   3      205.01      208.14      3.49 o 
   5   1   3       67.44       82.98      2.50 o 
   6   1   3      681.72      657.38     11.52 o 
   7   1   3      221.06      215.96      4.19 o 
   8   1   3      871.82      869.80      8.52 o 
   9   1   3      315.98      308.75      5.11 o 
  10   1   3      125.45      132.86      3.33 o 
  11   1   3      119.32      126.00      6.49 o 
  12   1   3       33.28       23.65      2.98 o 
 -13   2   3       11.70        9.75      3.36 o 
 -12   2   3       27.99       26.00      4.93 o 
 -11   2   3        2.52       -2.30      2.30 o 
 -10   2   3       93.52       90.76      7.92 o 
  -9   2   3       22.40       22.82      3.92 o 
  -8   2   3      400.87      369.41     14.35 o 
  -7   2   3      179.43      168.73      2.87 o 
  -6   2   3      241.17      246.23      4.87 o 
  -5   2   3      849.93      881.55     25.95 o 
  -4   2   3      346.18      325.55      5.76 o 
  -3   2   3      466.76      488.52     10.45 o 
  -2   2   3      396.21      383.97      5.47 o 
  -1   2   3       94.00       96.50      7.36 o 
   0   2   3       11.94        7.02      0.68 o 
   1   2   3        6.28        2.70      0.73 o 
   2   2   3      217.67      195.69      4.09 o 
   3   2   3        1.13        1.46      0.50 o 
   4   2   3       13.96       13.66      0.98 o 
   5   2   3      165.82      166.56      4.39 o 
   6   2   3        3.21        3.77      1.06 o 
   7   2   3       95.58       96.43      3.42 o 
   8   2   3       23.94       21.01      1.99 o 
   9   2   3        5.61        8.43      1.35 o 
  10   2   3      313.17      285.04     13.76 o 
  11   2   3        0.03       -1.75      1.75 o 
  12   2   3      128.07      131.83     10.10 o 
 -12   3   3        6.36        8.74      3.74 o 
 -11   3   3       43.39       42.89      6.46 o 
 -10   3   3        1.18        1.46      1.53 o 
  -9   3   3       41.03       33.48      3.04 o 
  -8   3   3        0.65       -0.03      0.31 o 
  -7   3   3      106.49       93.85      3.63 o 
  -6   3   3       57.45       51.80      2.95 o 
  -5   3   3      109.23      103.68      4.98 o 
  -4   3   3      288.61      297.44      7.36 o 
  -3   3   3      345.09      352.41      8.12 o 
  -2   3   3      234.35      229.44      4.96 o 
  -1   3   3       10.52       10.99      1.29 o 
   0   3   3       42.84       40.01      2.06 o 
   1   3   3       36.85       36.17      1.81 o 
   2   3   3       27.22       25.02      1.57 o 
   3   3   3        0.38        0.50      0.50 o 
   4   3   3      144.27      148.12      4.14 o 
   5   3   3      116.96      117.34      4.95 o 
   6   3   3      400.02      396.43     15.51 o 
   7   3   3       16.31       15.64      2.51 o 
   8   3   3       13.18       13.78      1.66 o 
   9   3   3        2.86        0.98      1.66 o 
  10   3   3       19.60       21.72      3.99 o 
  11   3   3       38.99       27.47      5.30 o 
 -10   4   3      192.52      210.15     14.21 o 
  -9   4   3       15.77       19.05      4.10 o 
  -8   4   3      133.10      133.84     10.42 o 
  -7   4   3      315.83      344.25      8.15 o 
  -6   4   3        7.92        5.65      1.26 o 
  -5   4   3      464.72      465.25     10.47 o 
  -4   4   3        0.66       -0.04      0.98 o 
  -3   4   3      221.64      219.86      7.38 o 
  -2   4   3      254.53      256.42      5.99 o 
  -1   4   3       66.72       60.80      2.89 o 
   0   4   3      436.51      430.92      9.71 o 
   1   4   3       75.44       69.22      4.20 o 
   2   4   3        3.08        1.36      0.67 o 
   3   4   3       59.97       55.16      3.04 o 
   4   4   3       40.89       49.06      2.82 o 
   5   4   3       13.72       18.19      1.69 o 
   6   4   3        2.41        0.23      0.69 o 
   7   4   3      112.93      127.12      7.21 o 
   8   4   3      226.82      226.80      9.97 o 
   9   4   3       82.41       83.57      6.34 o 
  -8   5   3        4.51        2.58      2.52 o 
  -7   5   3      109.67      114.14     10.09 o 
  -6   5   3       29.69       30.58      3.35 o 
  -5   5   3        0.51        0.04      0.98 o 
  -4   5   3        5.59        3.13      2.12 o 
  -3   5   3       16.86       18.18      2.62 o 
  -2   5   3       10.16        8.27      1.17 o 
  -1   5   3        7.22        7.55      1.20 o 
   0   5   3       27.01       25.68      2.24 o 
   1   5   3        0.66        0.59      1.40 o 
   2   5   3        0.93       -0.12      0.98 o 
   3   5   3       15.79       15.17      2.05 o 
   4   5   3        0.22        1.42      1.61 o 
   5   5   3        1.49        1.99      1.67 o 
   6   5   3       13.77       16.22      2.91 o 
 -14   0   4        0.02       -0.57      1.84 o 
 -13   0   4       15.27       13.63      2.09 o 
 -12   0   4      804.10      850.96     19.59 o 
 -11   0   4      183.59      194.94      6.74 o 
 -10   0   4      781.43      776.14     10.13 o 
  -9   0   4      144.04      151.49      4.21 o 
  -8   0   4       22.92       20.92      2.70 o 
  -7   0   4      544.68      523.89     12.77 o 
  -6   0   4      877.45      997.64     30.25 o 
  -5   0   4     3835.23     3891.17     22.44 o 
  -4   0   4      734.46      807.38      9.78 o 
  -3   0   4     3696.30     3577.00     20.74 o 
  -2   0   4     1119.01     1038.64      8.40 o 
  -1   0   4     3724.53     3672.59     97.92 o 
   0   0   4     4079.11     3652.93     16.03 o 
   1   0   4      159.95      134.38      9.83 o 
   2   0   4     1818.97     1756.31     13.75 o 
   3   0   4     1657.25     1670.22     13.68 o 
   4   0   4      926.47     1028.81     11.96 o 
   5   0   4       94.56       92.05      3.73 o 
   6   0   4      384.14      442.26     10.93 o 
   7   0   4      499.34      498.23      8.38 o 
   8   0   4      133.73      133.95      9.31 o 
   9   0   4      369.32      357.95     15.82 o 
  10   0   4      177.82      196.23     12.28 o 
  11   0   4        5.43        2.12      1.82 o 
  12   0   4        0.26        1.12      1.76 o 
 -14   1   4       68.70       68.93      5.11 o 
 -13   1   4      131.34      159.94     10.99 o 
 -12   1   4       20.60       21.75      5.33 o 
 -11   1   4        4.05        3.45      1.02 o 
 -10   1   4      468.54      475.79      8.16 o 
  -9   1   4       20.03       18.42      1.32 o 
  -8   1   4        9.75       10.79      0.97 o 
  -7   1   4      732.74      710.66      6.22 o 
  -6   1   4        0.05        0.01      0.42 o 
  -5   1   4       29.15       24.82      1.15 o 
  -4   1   4      875.95      939.78     14.65 o 
  -3   1   4      971.40     1016.33      9.78 o 
  -2   1   4       21.55       25.77      1.43 o 
  -1   1   4      202.19      225.62      8.06 o 
   0   1   4     1951.69     2026.23     15.91 o 
   1   1   4     1318.45     1323.29     11.22 o 
   2   1   4        7.35        6.71      0.61 o 
   3   1   4      334.26      329.12      3.96 o 
   4   1   4     1296.74     1314.17      8.84 o 
   5   1   4      185.26      191.65      3.40 o 
   6   1   4       43.44       37.01      1.93 o 
   7   1   4        1.51        0.94      0.61 o 
   8   1   4       19.95       21.98      1.55 o 
   9   1   4        8.79        7.33      0.98 o 
  10   1   4        0.92        0.77      0.60 o 
  11   1   4       19.40       17.88      2.58 o 
  12   1   4        3.78        3.48      1.93 o 
 -13   2   4        0.04       -2.50      2.50 o 
 -12   2   4        0.05       -1.77      2.05 o 
 -11   2   4        1.70        0.11      1.55 o 
 -10   2   4       72.62       66.72      2.64 o 
  -9   2   4      178.03      187.89      4.88 o 
  -8   2   4     1335.63     1328.48     10.27 o 
  -7   2   4      485.54      493.80      8.73 o 
  -6   2   4      103.74      102.34      2.79 o 
  -5   2   4      587.50      593.27     10.23 o 
  -4   2   4       71.71       72.38      2.63 o 
  -3   2   4     1812.69     1759.54     25.15 o 
  -2   2   4     1181.28     1210.37      8.26 o 
  -1   2   4      133.56      130.82      3.29 o 
   0   2   4      557.80      544.99      7.04 o 
   1   2   4       51.18       44.69      2.59 o 
   2   2   4      222.46      239.43      5.71 o 
   3   2   4        0.39        0.90      0.45 o 
   4   2   4        2.94        1.97      0.61 o 
   5   2   4      515.62      525.35      5.68 o 
   6   2   4       23.78       21.64      2.04 o 
   7   2   4      178.77      171.85     11.91 o 
   8   2   4      102.36      105.06      5.22 o 
   9   2   4       98.98      109.17      5.54 o 
  10   2   4       25.12       28.41      4.67 o 
  11   2   4       71.13       72.18      7.52 o 
 -12   3   4        4.54        3.57      2.47 o 
 -11   3   4      131.57      122.76     10.38 o 
 -10   3   4       48.90       40.29      6.01 o 
  -9   3   4      232.54      236.97      7.55 o 
  -8   3   4      179.01      183.89      8.12 o 
  -7   3   4        7.89        5.62      1.53 o 
  -6   3   4      691.16      697.79     11.54 o 
  -5   3   4       16.00       14.66      2.25 o 
  -4   3   4      897.17      918.90     13.64 o 
  -3   3   4      124.99      130.92      6.90 o 
  -2   3   4     1024.14     1029.96     19.92 o 
  -1   3   4     1991.06     1939.78     22.06 o 
   0   3   4      214.88      205.59      4.20 o 
   1   3   4      304.25      285.77      5.17 o 
   2   3   4      126.61      115.00      3.37 o 
   3   3   4       35.91       37.21      1.98 o 
   4   3   4       74.03       75.73      3.12 o 
   5   3   4       51.39       50.75      2.37 o 
   6   3   4       57.91       63.19      4.58 o 
   7   3   4       15.99       16.55      3.46 o 
   8   3   4       35.12       43.73      3.01 o 
   9   3   4       49.22       53.33      6.67 o 
  10   3   4        2.62        2.46      2.31 o 
 -10   4   4       26.55       26.62      5.23 o 
  -9   4   4        1.95       -0.72      1.88 o 
  -8   4   4       14.46       18.61      4.30 o 
  -7   4   4        0.81        0.22      1.06 o 
  -6   4   4        5.91        5.26      1.67 o 
  -5   4   4        4.18        0.87      1.12 o 
  -4   4   4        0.00       -0.24      0.85 o 
  -3   4   4        4.84        4.79      2.07 o 
  -2   4   4       24.78       17.83      2.27 o 
  -1   4   4       29.85       26.90      3.96 o 
   0   4   4        0.01       -0.07      0.74 o 
   1   4   4       39.53       33.22      2.03 o 
   2   4   4      172.70      174.55      4.71 o 
   3   4   4       36.43       33.98      2.44 o 
   4   4   4       11.81        8.89      1.36 o 
   5   4   4       11.25       10.46      1.38 o 
   6   4   4       76.59       66.69      5.17 o 
   7   4   4       23.25       17.15      2.82 o 
   8   4   4       11.43        7.60      2.22 o 
   9   4   4       12.39       13.69      2.81 o 
  -8   5   4       39.62       57.05      7.56 o 
  -7   5   4       24.19       36.88      6.03 o 
  -6   5   4      114.31      127.14      6.26 o 
  -5   5   4        0.08        0.97      1.17 o 
  -4   5   4      239.16      253.82      9.11 o 
  -3   5   4       80.57       90.81      8.72 o 
  -2   5   4      147.79      160.27      7.25 o 
  -1   5   4      186.05      195.41      8.01 o 
   0   5   4      130.39      135.23      5.10 o 
   1   5   4      336.49      344.48      9.29 o 
   2   5   4       14.93       15.19      2.43 o 
   3   5   4       81.36       90.21      5.84 o 
   4   5   4      146.68      147.97      7.73 o 
   5   5   4        1.73       -0.69      1.63 o 
   6   5   4        6.90       11.24      2.52 o 
 -14   1   5       37.26       41.96      5.94 o 
 -13   1   5       10.06        9.24      1.74 o 
 -12   1   5       18.75       17.32      4.55 o 
 -11   1   5      115.05      113.85      9.20 o 
 -10   1   5      637.66      645.92      9.77 o 
  -9   1   5      176.69      185.16      4.19 o 
  -8   1   5     1343.63     1332.51      9.41 o 
  -7   1   5       52.20       50.71      1.78 o 
  -6   1   5     1844.25     1870.46     16.74 o 
  -5   1   5      125.81      132.52      3.60 o 
  -4   1   5     3111.65     3105.77     25.20 o 
  -3   1   5      686.68      798.59      8.59 o 
  -2   1   5     2106.74     2093.70     17.12 o 
  -1   1   5      227.33      203.68      5.22 o 
   0   1   5        2.08        1.47      0.60 o 
   1   1   5     2070.54     2064.89     14.21 o 
   2   1   5      949.33      982.65      7.46 o 
   3   1   5      233.52      227.04      4.00 o 
   4   1   5     1545.52     1576.36     18.41 o 
   5   1   5        6.10        4.86      0.86 o 
   6   1   5      976.81      953.48     13.17 o 
   7   1   5       27.31       27.18      1.83 o 
   8   1   5      211.80      215.37      5.30 o 
   9   1   5       68.49       70.59      3.07 o 
  10   1   5       34.97       36.61      3.69 o 
  11   1   5       10.59       13.72      2.39 o 
  12   1   5        5.35        2.66      3.57 o 
 -13   2   5       16.58       19.30      4.29 o 
 -12   2   5      167.47      175.64     11.93 o 
 -11   2   5        0.96        0.49      1.88 o 
 -10   2   5        9.50        8.73      1.26 o 
  -9   2   5       41.71       42.64      3.47 o 
  -8   2   5        1.10        0.90      0.61 o 
  -7   2   5      259.96      269.52      5.39 o 
  -6   2   5       37.07       36.11      1.84 o 
  -5   2   5      190.41      178.40      4.41 o 
  -4   2   5      204.44      203.96      2.98 o 
  -3   2   5      137.77      148.74      2.92 o 
  -2   2   5     1281.06     1366.20     16.23 o 
  -1   2   5     1303.78     1355.57     10.17 o 
   0   2   5      944.00      961.08     11.82 o 
   1   2   5       18.80       24.71      1.99 o 
   2   2   5     1073.91     1089.90     13.06 o 
   3   2   5      395.89      386.67      6.66 o 
   4   2   5      278.73      275.78      5.03 o 
   5   2   5      103.10      110.79      3.86 o 
   6   2   5       20.31       20.74      1.55 o 
   7   2   5        9.31       12.08      2.88 o 
   8   2   5       19.58       20.65      3.71 o 
   9   2   5        0.09        0.51      1.47 o 
  10   2   5        1.07       -0.23      1.94 o 
  11   2   5        1.35        0.42      1.74 o 
 -12   3   5       10.39        1.90      1.97 o 
 -11   3   5        0.13        1.80      2.03 o 
 -10   3   5       13.89        4.69      2.18 o 
  -9   3   5        0.32        0.53      0.45 o 
  -8   3   5      352.40      366.03      7.16 o 
  -7   3   5      171.28      167.28      5.94 o 
  -6   3   5      594.56      576.60     11.13 o 
  -5   3   5      231.41      247.68      8.00 o 
  -4   3   5       63.98       60.46      4.83 o 
  -3   3   5       46.61       49.67      2.06 o 
  -2   3   5       55.09       46.81      2.85 o 
  -1   3   5        0.04       -0.39      0.55 o 
   0   3   5       60.30       61.25      3.88 o 
   1   3   5       12.61        8.78      1.13 o 
   2   3   5      169.85      172.41      4.92 o 
   3   3   5      217.94      219.24      5.60 o 
   4   3   5      368.76      378.24      8.35 o 
   5   3   5        0.41        1.74      0.76 o 
   6   3   5       70.45       70.90      2.69 o 
   7   3   5       25.97       27.40      4.75 o 
   8   3   5       52.30       49.71      6.29 o 
   9   3   5        0.01        0.57      1.83 o 
  10   3   5       12.26       13.87      3.76 o 
 -10   4   5      161.50      158.37     12.40 o 
  -9   4   5       73.15       73.19      8.21 o 
  -8   4   5       17.67       18.47      2.19 o 
  -7   4   5       27.06       33.90      2.99 o 
  -6   4   5      145.21      148.74      8.19 o 
  -5   4   5      237.70      237.05      8.06 o 
  -4   4   5       41.97       46.10      3.62 o 
  -3   4   5      759.43      772.44     14.69 o 
  -2   4   5      262.86      247.78     11.56 o 
  -1   4   5       67.53       61.96      6.03 o 
   0   4   5     1258.02     1322.89     17.43 o 
   1   4   5        0.01        0.32      0.64 o 
   2   4   5      704.49      712.17     13.81 o 
   3   4   5       17.42       15.81      1.82 o 
   4   4   5       56.51       60.57      4.08 o 
   5   4   5      139.19      139.52      7.20 o 
   6   4   5        4.70        2.61      2.33 o 
   7   4   5       25.16       30.08      5.40 o 
   8   4   5       21.52       21.42      5.00 o 
  -7   5   5        0.00       -1.06      1.78 o 
  -6   5   5        7.73        9.33      3.36 o 
  -5   5   5        0.07       -1.96      1.96 o 
  -4   5   5        4.10        7.72      1.87 o 
  -3   5   5      124.42      130.09      6.74 o 
  -2   5   5       15.29       13.24      2.31 o 
  -1   5   5       39.76       36.23      3.62 o 
   0   5   5       85.90       84.24      8.17 o 
   1   5   5        3.32        3.31      2.24 o 
   2   5   5        0.40       -0.36      1.84 o 
   3   5   5       54.59       50.88      6.85 o 
   4   5   5       34.17       28.34      5.25 o 
   5   5   5        4.36        9.66      3.33 o 
 -14   0   6        7.46        5.27      2.28 o 
 -13   0   6       85.68       86.96      7.36 o 
 -12   0   6       14.28       15.13      3.07 o 
 -11   0   6       89.58       86.95      3.34 o 
 -10   0   6      271.16      268.85      7.70 o 
  -9   0   6      308.33      275.14      5.98 o 
  -8   0   6      474.37      483.53     14.14 o 
  -7   0   6     2303.95     2264.40     21.50 o 
  -6   0   6      580.10      628.26     10.65 o 
  -5   0   6     3708.04     3708.50     26.02 o 
  -4   0   6       43.19       46.59      1.76 o 
  -3   0   6     2895.09     2768.88     16.94 o 
  -2   0   6      441.70      475.98      7.39 o 
  -1   0   6     1025.23     1052.17     20.10 o 
   0   0   6      367.87      329.42      6.83 o 
   1   0   6     4254.57     4291.34     31.00 o 
   2   0   6       77.81       66.12      3.22 o 
   3   0   6     1627.14     1742.68     16.66 o 
   4   0   6      433.24      409.50      8.17 o 
   5   0   6      675.85      678.39     13.10 o 
   6   0   6       97.53       92.63      5.10 o 
   7   0   6     2247.85     2210.88     39.02 o 
   8   0   6      100.44       87.80      8.37 o 
   9   0   6      351.25      354.08     17.12 o 
  10   0   6        5.55        8.34      1.77 o 
  11   0   6        0.00       -1.57      2.17 o 
 -14   1   6        0.11        0.99      1.91 o 
 -13   1   6      117.55      122.83      7.58 o 
 -12   1   6        0.01       -1.86      2.44 o 
 -11   1   6       19.29       14.93      3.86 o 
 -10   1   6      247.28      240.06     14.39 o 
  -9   1   6        0.46       -0.08      0.57 o 
  -8   1   6      104.45      120.61      2.97 o 
  -7   1   6      443.18      448.95      5.53 o 
  -6   1   6      775.12      776.00     10.02 o 
  -5   1   6      318.83      353.12      7.17 o 
  -4   1   6      314.87      354.36      8.53 o 
  -3   1   6      377.19      414.53      6.72 o 
  -2   1   6        1.25        1.60      0.52 o 
  -1   1   6      891.73      986.86     10.23 o 
   0   1   6       93.10       87.70      3.02 o 
   1   1   6      656.65      734.86      9.60 o 
   2   1   6        1.82        1.39      0.55 o 
   3   1   6       63.89       70.13      2.21 o 
   4   1   6       71.33       66.57      2.43 o 
   5   1   6      150.47      145.60      3.56 o 
   6   1   6      173.18      189.97      5.89 o 
   7   1   6       40.32       40.13      2.71 o 
   8   1   6        4.26        4.65      0.92 o 
   9   1   6       28.65       30.93      3.24 o 
  10   1   6        5.71        3.06      1.38 o 
  11   1   6       16.14       19.03      3.50 o 
 -13   2   6       45.28       45.74      6.37 o 
 -12   2   6       96.28       85.92      8.34 o 
 -11   2   6        9.19        8.90      2.89 o 
 -10   2   6        4.97        4.02      1.19 o 
  -9   2   6      737.57      735.62      9.52 o 
  -8   2   6       31.28       28.10      1.28 o 
  -7   2   6     1175.10     1153.23      6.08 o 
  -6   2   6      199.86      192.67      4.70 o 
  -5   2   6     1007.14     1009.65     11.30 o 
  -4   2   6        0.01       -0.09      0.50 o 
  -3   2   6      258.22      255.61      5.65 o 
  -2   2   6        6.29       12.39      1.23 o 
  -1   2   6        6.05        3.89      0.66 o 
   0   2   6      195.07      212.53      4.97 o 
   1   2   6      357.62      355.24      6.33 o 
   2   2   6      509.67      510.48      7.56 o 
   3   2   6     1182.43     1167.50      9.45 o 
   4   2   6      102.99      105.63      3.20 o 
   5   2   6     2776.11     2721.81     21.90 o 
   6   2   6        1.04        0.26      0.41 o 
   7   2   6      230.75      230.09     11.95 o 
   8   2   6        0.32       -0.04      1.27 o 
   9   2   6       42.32       40.89      5.72 o 
  10   2   6       38.58       31.12      5.08 o 
 -12   3   6       98.33       94.67      9.58 o 
 -11   3   6      374.05      413.74     19.10 o 
 -10   3   6       78.24       66.51      7.51 o 
  -9   3   6      186.51      203.37      6.62 o 
  -8   3   6       50.04       59.35      2.67 o 
  -7   3   6      212.79      219.12      7.24 o 
  -6   3   6        4.99        3.42      1.24 o 
  -5   3   6      147.86      161.21      8.15 o 
  -4   3   6      206.97      183.17      3.70 o 
  -3   3   6      417.00      426.63     10.63 o 
  -2   3   6       30.10       28.22      2.15 o 
  -1   3   6      402.16      401.22      7.28 o 
   0   3   6       48.38       49.30      2.65 o 
   1   3   6      895.29      909.72     11.67 o 
   2   3   6        0.41        0.76      0.64 o 
   3   3   6     1692.12     1686.62     19.52 o 
   4   3   6      349.68      336.64     17.18 o 
   5   3   6       72.69       70.67      6.71 o 
   6   3   6      188.79      196.44      5.22 o 
   7   3   6       99.93      101.98      8.92 o 
   8   3   6       85.65       88.12      8.61 o 
   9   3   6       51.65       40.34      6.09 o 
 -10   4   6        2.30        3.51      3.09 o 
  -9   4   6       12.06        8.36      2.91 o 
  -8   4   6       31.91       28.45      2.88 o 
  -7   4   6       55.32       58.39      4.10 o 
  -6   4   6        0.21       -1.05      2.83 o 
  -5   4   6      224.01      242.86      8.43 o 
  -4   4   6       35.06       31.38      3.14 o 
  -3   4   6      107.27      110.93      7.84 o 
  -2   4   6       40.02       43.25      5.20 o 
  -1   4   6        7.03        6.04      1.36 o 
   0   4   6        1.37        1.88      1.09 o 
   1   4   6      236.05      239.92      6.59 o 
   2   4   6      117.41      102.89      5.48 o 
   3   4   6       30.77       32.05      3.04 o 
   4   4   6        2.20        2.88      1.95 o 
   5   4   6       11.21        7.09      3.27 o 
   6   4   6       29.90       31.45      5.36 o 
   7   4   6       41.27       41.38      6.37 o 
   8   4   6        0.55       -1.22      2.88 o 
  -7   5   6       33.23       33.13      5.69 o 
  -6   5   6       79.18       97.24      5.89 o 
  -5   5   6       59.12       55.01      4.46 o 
  -4   5   6       29.83       35.39      3.67 o 
  -3   5   6      219.53      220.91      9.00 o 
  -2   5   6       46.90       52.78      4.46 o 
  -1   5   6      438.89      457.80     18.71 o 
   0   5   6        1.45        0.43      2.35 o 
   1   5   6      360.77      349.87     17.15 o 
   2   5   6       25.50       25.42      5.06 o 
   3   5   6       70.97       70.07      8.16 o 
   4   5   6       11.34       18.78      4.70 o 
   5   5   6       62.30       71.30      8.57 o 
 -13   1   7       13.76       16.06      4.42 o 
 -12   1   7       77.08       78.16      8.23 o 
 -11   1   7      121.70      118.73      5.58 o 
 -10   1   7        0.16       -0.33      0.58 o 
  -9   1   7      330.70      318.02      6.86 o 
  -8   1   7      481.82      447.05      6.01 o 
  -7   1   7      272.79      272.98      6.15 o 
  -6   1   7      998.86      958.20     11.43 o 
  -5   1   7       10.95       13.99      1.25 o 
  -4   1   7     1019.79     1055.90      9.20 o 
  -3   1   7      460.82      493.68      5.93 o 
  -2   1   7      399.95      427.13      6.62 o 
  -1   1   7        2.75        0.16      0.62 o 
   0   1   7      228.58      270.63      5.78 o 
   1   1   7        1.91        6.50      0.99 o 
   2   1   7      553.85      633.99      7.73 o 
   3   1   7       94.42       73.42      2.23 o 
   4   1   7      808.12      857.39      9.13 o 
   5   1   7       36.58       28.98      1.76 o 
   6   1   7     1176.91     1173.47     16.21 o 
   7   1   7       20.60       22.42      2.90 o 
   8   1   7      670.82      674.82     15.27 o 
   9   1   7       76.21       89.01      5.79 o 
  10   1   7       88.75       85.61      5.86 o 
  11   1   7       63.24       66.07      5.31 o 
 -13   2   7       36.22       38.20      5.83 o 
 -12   2   7       20.11       12.81      3.37 o 
 -11   2   7       18.15       10.82      2.99 o 
 -10   2   7      161.79      168.08      3.63 o 
  -9   2   7       62.87       56.61      2.05 o 
  -8   2   7      183.20      181.09      3.51 o 
  -7   2   7      116.33      119.15      2.94 o 
  -6   2   7       13.41       13.29      2.84 o 
  -5   2   7      458.05      481.95      8.29 o 
  -4   2   7       83.77       86.52      3.51 o 
  -3   2   7       50.85       75.92      3.28 o 
  -2   2   7      530.16      538.16      8.74 o 
  -1   2   7      221.85      250.38      4.92 o 
   0   2   7      600.01      622.43      7.96 o 
   1   2   7       15.85       19.13      1.48 o 
   2   2   7      140.40      147.04      4.08 o 
   3   2   7       70.69       67.64      2.62 o 
   4   2   7      140.03      136.16      4.07 o 
   5   2   7      402.47      401.51      6.84 o 
   6   2   7       15.17       12.04      1.18 o 
   7   2   7       86.00       84.22      3.82 o 
   8   2   7       16.75       17.07      3.70 o 
   9   2   7       33.97       29.76      5.09 o 
  10   2   7       71.81       69.73      5.70 o 
 -12   3   7        0.37       -0.64      3.00 o 
 -11   3   7       21.48       23.09      4.81 o 
 -10   3   7        0.61        1.70      0.87 o 
  -9   3   7       40.76       40.97      3.26 o 
  -8   3   7        0.01       -0.41      0.43 o 
  -7   3   7        2.47        1.98      1.14 o 
  -6   3   7      508.22      496.36     15.50 o 
  -5   3   7        2.02        5.22      1.25 o 
  -4   3   7      319.25      306.10      5.89 o 
  -3   3   7        4.12        4.23      0.89 o 
  -2   3   7       12.09        9.84      1.39 o 
  -1   3   7       44.93       52.05      3.08 o 
   0   3   7       78.05       80.27      3.54 o 
   1   3   7       25.68       26.80      2.14 o 
   2   3   7        8.12        6.30      1.16 o 
   3   3   7       34.83       35.62      3.03 o 
   4   3   7      410.01      396.66     11.83 o 
   5   3   7        2.01        0.18      1.65 o 
   6   3   7      160.56      154.97     10.96 o 
   7   3   7        3.22        0.98      1.79 o 
   8   3   7       56.47       50.39      6.58 o 
   9   3   7        3.05        0.91      1.99 o 
 -10   4   7      136.24      146.96     12.15 o 
  -9   4   7       28.09       29.92      5.59 o 
  -8   4   7      121.63      134.40      6.85 o 
  -7   4   7       38.17       46.51      3.84 o 
  -6   4   7       23.51       23.78      6.29 o 
  -5   4   7        9.35        6.99      1.62 o 
  -4   4   7      252.83      238.69     11.71 o 
  -3   4   7      130.64      137.07      9.06 o 
  -2   4   7      332.99      330.10      8.31 o 
  -1   4   7        1.15        1.78      0.82 o 
   0   4   7      213.61      205.68     11.61 o 
   1   4   7      313.46      322.92     15.28 o 
   2   4   7      329.65      318.26      9.82 o 
   3   4   7       83.03       76.51      9.22 o 
   4   4   7      152.09      145.64     11.05 o 
   5   4   7       34.98       43.74      6.43 o 
   6   4   7       17.23       17.88      4.41 o 
   7   4   7      229.52      261.42     15.87 o 
  -7   5   7        1.13        2.17      2.07 o 
  -6   5   7       54.50       55.25      5.26 o 
  -5   5   7        1.49        0.36      1.21 o 
  -4   5   7        1.26        0.96      1.45 o 
  -3   5   7        4.58        4.33      1.81 o 
  -2   5   7      165.27      152.44     10.89 o 
  -1   5   7       24.54       21.83      4.45 o 
   0   5   7        1.50        0.76      2.22 o 
   1   5   7       29.53       28.39      5.23 o 
   2   5   7        4.42        4.22      3.03 o 
   3   5   7        1.27       -2.71      2.71 o 
   4   5   7       22.95       10.90      3.46 o 
 -13   0   8       28.28       25.82      4.13 o 
 -12   0   8      117.24      121.89      8.42 o 
 -11   0   8       25.85       26.81      4.01 o 
 -10   0   8     1140.40     1127.54     17.25 o 
  -9   0   8      506.70      496.84     11.08 o 
  -8   0   8      552.05      538.31     11.54 o 
  -7   0   8       73.68       50.72      1.64 o 
  -6   0   8      246.47      261.99      4.32 o 
  -5   0   8      105.21       88.99      2.78 o 
  -4   0   8      270.91      277.94      5.25 o 
  -3   0   8     1578.18     1636.05     15.74 o 
  -2   0   8     1674.64     1685.71     22.68 o 
  -1   0   8       89.11       98.28      6.20 o 
   0   0   8      539.11      475.98     10.27 o 
   1   0   8      191.00      186.28      6.16 o 
   2   0   8       19.42       36.51      2.86 o 
   3   0   8      380.34      426.45     14.40 o 
   4   0   8      506.69      468.62      8.58 o 
   5   0   8      493.18      513.62      9.20 o 
   6   0   8        1.05        2.52      2.31 o 
   7   0   8       91.72       89.16      5.24 o 
   8   0   8      552.15      583.67     13.77 o 
   9   0   8      190.04      191.38      9.00 o 
  10   0   8      198.56      215.09      8.77 o 
 -13   1   8        6.83        7.53      2.85 o 
 -12   1   8       12.17       10.62      1.77 o 
 -11   1   8       55.73       55.70      3.06 o 
 -10   1   8       40.61       38.50      2.59 o 
  -9   1   8      125.36      124.89      4.53 o 
  -8   1   8      142.27      140.27      5.62 o 
  -7   1   8        6.32        7.38      1.39 o 
  -6   1   8       67.78       65.10      2.78 o 
  -5   1   8       46.54       55.30      2.51 o 
  -4   1   8       12.70       14.46      1.48 o 
  -3   1   8       42.86       38.28      1.83 o 
  -2   1   8        1.08        1.59      0.59 o 
  -1   1   8        7.74        5.26      0.82 o 
   0   1   8      178.10      199.84      4.49 o 
   1   1   8        5.50        8.41      0.92 o 
   2   1   8      192.39      194.82      4.20 o 
   3   1   8      357.25      362.27      5.40 o 
   4   1   8       47.62       42.32      2.30 o 
   5   1   8      105.63      108.37      4.27 o 
   6   1   8      397.15      393.54      8.18 o 
   7   1   8       15.04       15.70      4.60 o 
   8   1   8        5.82        4.84      1.70 o 
   9   1   8       12.93       17.54      2.84 o 
  10   1   8        6.09        5.94      2.02 o 
 -13   2   8        0.12       -3.03      3.18 o 
 -12   2   8       85.27      105.41      9.43 o 
 -11   2   8       33.91       27.14      4.80 o 
 -10   2   8       24.76       23.05      1.47 o 
  -9   2   8       83.10       80.87      2.63 o 
  -8   2   8      518.55      510.56      6.93 o 
  -7   2   8      186.80      175.81      8.56 o 
  -6   2   8      718.05      731.55     12.83 o 
  -5   2   8      803.45      776.59     13.24 o 
  -4   2   8       66.63       60.96      3.12 o 
  -3   2   8       10.72       11.73      1.44 o 
  -2   2   8      150.68      149.50      4.20 o 
  -1   2   8       22.11       18.90      1.33 o 
   0   2   8      712.94      706.62      8.01 o 
   1   2   8      162.59      168.77      4.45 o 
   2   2   8      395.08      386.38      7.79 o 
   3   2   8      143.65      143.50      5.73 o 
   4   2   8      195.03      199.41      6.69 o 
   5   2   8       22.56       26.64      3.15 o 
   6   2   8       38.87       41.71      4.04 o 
   7   2   8      189.35      190.40      6.31 o 
   8   2   8        4.23        5.52      2.62 o 
   9   2   8       34.93       31.08      3.94 o 
 -11   3   8       51.88       57.29      7.41 o 
 -10   3   8        0.10       -0.23      0.94 o 
  -9   3   8      144.27      156.29      6.78 o 
  -8   3   8       21.23       21.19      2.04 o 
  -7   3   8      525.58      538.10      9.86 o 
  -6   3   8      174.58      179.51      6.65 o 
  -5   3   8        5.99        5.61      0.78 o 
  -4   3   8      498.34      504.97      7.59 o 
  -3   3   8      139.18      136.59      4.94 o 
  -2   3   8      121.82      116.40      4.92 o 
  -1   3   8      373.88      373.35      7.72 o 
   0   3   8       46.61       43.24      2.75 o 
   1   3   8      240.32      232.95      6.39 o 
   2   3   8      664.98      675.49     28.55 o 
   3   3   8       20.49       17.54      3.49 o 
   4   3   8      137.51      146.19      6.08 o 
   5   3   8       25.92       25.16      2.51 o 
   6   3   8        4.32        5.21      2.51 o 
   7   3   8        0.43        0.37      2.14 o 
   8   3   8      111.82      127.54     10.91 o 
  -9   4   8       81.93       72.54      8.44 o 
  -8   4   8        8.70        7.05      1.76 o 
  -7   4   8        0.36       -2.58      2.58 o 
  -6   4   8       19.84       19.88      2.69 o 
  -5   4   8       44.02       52.51      5.85 o 
  -4   4   8        1.63        0.58      1.35 o 
  -3   4   8       20.66       20.30      2.02 o 
  -2   4   8        2.24        2.46      0.87 o 
  -1   4   8        1.63        0.63      0.79 o 
   0   4   8        0.16        0.26      1.60 o 
   1   4   8       26.57       18.76      4.09 o 
   2   4   8       13.77       14.43      3.82 o 
   3   4   8        3.60        2.39      2.36 o 
   4   4   8       79.09       85.21      8.74 o 
   5   4   8       31.94       23.58      5.16 o 
   6   4   8        7.61        7.45      3.66 o 
  -6   5   8       53.45       57.95      4.85 o 
  -5   5   8       28.90       26.85      3.43 o 
  -4   5   8       35.30       41.90      4.26 o 
  -3   5   8       10.69       10.03      2.97 o 
  -2   5   8       12.53       13.10      3.65 o 
  -1   5   8      114.17      136.88     10.77 o 
   0   5   8        7.36        9.53      3.36 o 
   1   5   8       59.12       59.11      7.57 o 
   2   5   8       20.93       17.70      4.59 o 
   3   5   8       71.34       54.60      7.61 o 
 -13   1   9       62.38       47.62      6.12 o 
 -12   1   9        0.89        0.23      0.99 o 
 -11   1   9      359.34      369.29      9.77 o 
 -10   1   9      111.20      103.82      6.23 o 
  -9   1   9      376.95      386.10      8.41 o 
  -8   1   9      208.87      185.43      7.18 o 
  -7   1   9      296.21      288.22      7.03 o 
  -6   1   9      256.27      254.00      5.72 o 
  -5   1   9      445.80      465.14      7.66 o 
  -4   1   9      336.41      330.20      6.41 o 
  -3   1   9       19.09       19.42      1.30 o 
  -2   1   9      266.61      295.79      4.57 o 
  -1   1   9     1110.77     1149.74     10.63 o 
   0   1   9        2.79        3.56      0.66 o 
   1   1   9     1296.95     1287.18     10.24 o 
   2   1   9      202.33      224.27      4.31 o 
   3   1   9      427.49      397.69      6.30 o 
   4   1   9      108.86      107.37      3.72 o 
   5   1   9       22.62       18.48      1.66 o 
   6   1   9        3.90        3.07      0.82 o 
   7   1   9       50.52       48.66      3.60 o 
   8   1   9        0.23        0.43      1.02 o 
   9   1   9      151.15      155.83      8.16 o 
 -12   2   9      125.86      141.33     11.05 o 
 -11   2   9        0.40       -1.18      1.26 o 
 -10   2   9       51.98       52.30      2.30 o 
  -9   2   9       56.99       57.54      2.40 o 
  -8   2   9      177.28      193.17      4.72 o 
  -7   2   9       73.73       74.71      4.39 o 
  -6   2   9      106.20      110.78      5.36 o 
  -5   2   9      267.85      261.76      5.20 o 
  -4   2   9        0.55       -0.62      1.09 o 
  -3   2   9      455.57      473.61     11.26 o 
  -2   2   9        7.13        4.16      0.84 o 
  -1   2   9       70.46       80.06      3.23 o 
   0   2   9      217.57      222.93      5.23 o 
   1   2   9        2.00        1.73      0.65 o 
   2   2   9      221.94      219.46      8.56 o 
   3   2   9      167.48      161.85      5.10 o 
   4   2   9       19.53       18.79      2.38 o 
   5   2   9      114.70      121.27      5.46 o 
   6   2   9       42.47       39.25      3.81 o 
   7   2   9       27.81       28.89      5.05 o 
   8   2   9        1.38        1.94      1.43 o 
   9   2   9       14.95       18.44      3.44 o 
 -11   3   9        0.06        2.54      2.24 o 
 -10   3   9        8.30        6.71      1.68 o 
  -9   3   9       74.24       69.90      4.79 o 
  -8   3   9       55.21       63.03      4.67 o 
  -7   3   9      213.24      218.11     10.99 o 
  -6   3   9       56.46       52.93      2.30 o 
  -5   3   9        0.04       -1.61      3.52 o 
  -4   3   9       23.70       27.53      2.25 o 
  -3   3   9        0.05        0.96      0.98 o 
  -2   3   9        1.42        0.43      0.73 o 
  -1   3   9       57.42       64.50      4.06 o 
   0   3   9       10.69       11.14      1.90 o 
   1   3   9      373.53      370.54     14.69 o 
   2   3   9        1.25       -0.13      0.97 o 
   3   3   9      174.62      171.65      6.99 o 
   4   3   9        6.03        7.17      1.49 o 
   5   3   9        1.15        0.29      2.32 o 
   6   3   9       10.64       12.29      3.54 o 
   7   3   9       12.73       11.28      3.95 o 
  -9   4   9       21.33       17.12      4.60 o 
  -8   4   9       52.94       55.81      4.58 o 
  -7   4   9      101.17      103.63      6.22 o 
  -6   4   9       69.78       72.17      6.81 o 
  -5   4   9      154.16      161.69     10.51 o 
  -4   4   9       49.69       47.16      5.74 o 
  -3   4   9      281.84      299.68     14.64 o 
  -2   4   9      129.23      131.18      5.77 o 
  -1   4   9      165.32      155.38      6.63 o 
   0   4   9      182.24      178.75     11.96 o 
   1   4   9       38.11       33.08      5.53 o 
   2   4   9       14.97       19.36      4.38 o 
   3   4   9      142.15      128.59     10.81 o 
   4   4   9       29.98       30.79      5.61 o 
   5   4   9      106.19      123.98     11.09 o 
  -5   5   9       12.63       11.95      2.53 o 
  -4   5   9       30.64       27.78      5.05 o 
  -3   5   9        1.25        0.71      1.69 o 
  -2   5   9       22.50       27.95      5.19 o 
  -1   5   9        0.52       -2.11      2.34 o 
   0   5   9        1.02        0.93      2.32 o 
   1   5   9        7.88        2.07      2.70 o 
 -13   0  10      282.34      290.76     13.79 o 
 -12   0  10      275.34      282.66     13.14 o 
 -11   0  10       39.03       31.46      4.27 o 
 -10   0  10      231.64      245.61     11.64 o 
  -9   0  10      438.82      375.38     15.09 o 
  -8   0  10       62.54       67.51      6.31 o 
  -7   0  10        0.44        2.10      1.57 o 
  -6   0  10      137.19      159.97      6.62 o 
  -5   0  10      612.35      639.21     15.87 o 
  -4   0  10      298.63      275.13      8.56 o 
  -3   0  10     1368.80     1359.14     48.32 o 
  -2   0  10      339.80      346.01      9.45 o 
  -1   0  10      234.70      236.20      7.79 o 
   0   0  10     1647.85     1693.15     20.96 o 
   1   0  10        6.31        6.01      1.24 o 
   2   0  10     1941.19     1922.17     18.76 o 
   3   0  10      183.70      199.05      6.10 o 
   4   0  10      114.87      105.68      4.56 o 
   5   0  10      102.15      103.86      5.90 o 
   6   0  10       79.04       67.96      6.18 o 
   7   0  10        6.07        6.45      2.23 o 
   8   0  10       12.24       19.75      3.03 o 
   9   0  10       53.68       40.30      4.15 o 
 -13   1  10       66.88       79.60      8.07 o 
 -12   1  10        8.84        5.98      1.44 o 
 -11   1  10       78.55       82.03      3.91 o 
 -10   1  10       10.42       10.42      1.41 o 
  -9   1  10       28.19       27.30      4.05 o 
  -8   1  10        2.40        2.80      1.78 o 
  -7   1  10       44.89       52.17      3.92 o 
  -6   1  10      439.67      427.66      8.90 o 
  -5   1  10      135.35      131.70      4.93 o 
  -4   1  10      138.64      140.72      3.96 o 
  -3   1  10       53.57       51.66      1.98 o 
  -2   1  10        7.44        5.33      0.74 o 
  -1   1  10       13.26       14.95      1.16 o 
   0   1  10      381.49      369.14      5.64 o 
   1   1  10      210.45      216.59      4.82 o 
   2   1  10       98.12      107.21      3.82 o 
   3   1  10      125.56      125.20      4.19 o 
   4   1  10      159.26      161.70      4.84 o 
   5   1  10       96.91       95.50      3.76 o 
   6   1  10       24.91       20.26      1.85 o 
   7   1  10       15.36       15.33      1.90 o 
   8   1  10       37.84       38.33      3.07 o 
   9   1  10       20.10       17.35      2.99 o 
 -12   2  10       54.62       55.93      7.07 o 
 -11   2  10       73.10       81.87      5.28 o 
 -10   2  10      201.52      204.51      5.91 o 
  -9   2  10        6.71        3.97      0.95 o 
  -8   2  10       93.54      106.00      7.77 o 
  -7   2  10      911.86      867.67     22.29 o 
  -6   2  10      106.69      101.09      7.68 o 
  -5   2  10      152.53      152.28      4.78 o 
  -4   2  10        1.05        0.02      1.25 o 
  -3   2  10        5.71        3.68      1.23 o 
  -2   2  10      142.49      140.84      6.46 o 
  -1   2  10      111.98      106.31      4.54 o 
   0   2  10      445.85      447.62     10.05 o 
   1   2  10       19.83       15.63      1.79 o 
   2   2  10      444.46      440.53      8.93 o 
   3   2  10        0.03        0.39      0.83 o 
   4   2  10      629.12      593.24     10.25 o 
   5   2  10       31.80       30.55      2.39 o 
   6   2  10        0.00       -0.07      1.02 o 
   7   2  10       35.28       35.57      4.20 o 
   8   2  10       52.85       62.95      5.65 o 
 -11   3  10      199.47      217.54     14.56 o 
 -10   3  10       63.30       67.09      5.98 o 
  -9   3  10      390.84      405.43     11.93 o 
  -8   3  10      568.24      564.32     18.60 o 
  -7   3  10       16.30       16.91      3.49 o 
  -6   3  10      170.62      178.23      5.15 o 
  -5   3  10       27.35       25.00      2.64 o 
  -4   3  10      126.54      126.66      5.22 o 
  -3   3  10        0.42        1.27      0.88 o 
  -2   3  10      418.62      421.48     10.42 o 
  -1   3  10      104.54      115.45      5.72 o 
   0   3  10       17.79       15.50      3.54 o 
   1   3  10      108.09      103.32      8.77 o 
   2   3  10        0.90        0.01      1.84 o 
   3   3  10      113.23      114.52      6.03 o 
   4   3  10      100.28      105.26      9.57 o 
   5   3  10       88.44       73.37      8.11 o 
   6   3  10      313.95      324.70     17.26 o 
   7   3  10       18.11       14.89      4.22 o 
  -8   4  10        0.61        3.05      1.57 o 
  -7   4  10       21.02       21.04      3.11 o 
  -6   4  10       63.58       59.10      6.60 o 
  -5   4  10       18.84       20.41      4.07 o 
  -4   4  10        5.99       10.37      3.34 o 
  -3   4  10       20.49       26.68      4.72 o 
  -2   4  10       20.93       22.12      4.42 o 
  -1   4  10        0.28       -0.24      1.84 o 
   0   4  10        6.04        5.40      2.36 o 
   1   4  10        5.22       -1.27      2.01 o 
   2   4  10       19.69       21.74      4.77 o 
   3   4  10       21.34       23.29      5.28 o 
   4   4  10        0.04        1.40      1.67 o 
  -3   5  10        7.57        4.05      2.47 o 
  -2   5  10       50.02       54.37      7.32 o 
  -1   5  10       47.05       41.22      6.64 o 
 -12   1  11      198.86      212.61      8.32 o 
 -11   1  11      199.59      214.63      6.56 o 
 -10   1  11       24.63       24.51      3.14 o 
  -9   1  11      214.90      235.35     12.08 o 
  -8   1  11       32.19       26.21      3.00 o 
  -7   1  11        0.50        1.23      1.39 o 
  -6   1  11      206.09      196.00      7.87 o 
  -5   1  11      523.90      488.21      9.16 o 
  -4   1  11      316.30      328.72      7.63 o 
  -3   1  11     1113.71     1110.45     12.66 o 
  -2   1  11      244.50      244.66      5.61 o 
  -1   1  11     1068.24     1050.64     12.03 o 
   0   1  11      137.19      120.85      4.85 o 
   1   1  11      738.85      708.84     12.89 o 
   2   1  11        8.75        6.91      1.47 o 
   3   1  11      513.83      503.93     10.47 o 
   4   1  11       15.83       18.39      2.15 o 
   5   1  11      197.80      180.71      6.52 o 
   6   1  11       94.14       92.41      4.78 o 
   7   1  11        0.29        4.34      1.40 o 
   8   1  11       31.98       35.53      4.24 o 
 -12   2  11       43.56       40.65      3.97 o 
 -11   2  11        0.14       -0.28      1.34 o 
 -10   2  11       97.11      100.05      6.04 o 
  -9   2  11       24.19        5.06     12.96 o 
  -8   2  11       74.71       80.53      7.23 o 
  -7   2  11      507.83      527.91     18.33 o 
  -6   2  11        0.40        0.45      1.69 o 
  -5   2  11      389.45      404.93      7.38 o 
  -4   2  11       49.68       43.47      3.18 o 
  -3   2  11       34.05       33.71      2.48 o 
  -2   2  11       28.48       24.81      2.22 o 
  -1   2  11       12.91       11.63      2.10 o 
   0   2  11      129.71      123.56      6.30 o 
   1   2  11        0.71        0.71      1.81 o 
   2   2  11      175.67      189.65      7.81 o 
   3   2  11       32.43       29.52      2.71 o 
   4   2  11       56.42       57.34      3.07 o 
   5   2  11      144.49      157.03      6.14 o 
   6   2  11        4.96        3.90      1.86 o 
   7   2  11      109.94      109.91      7.47 o 
 -10   3  11      129.54      130.92      7.14 o 
  -9   3  11       11.89       13.47      2.53 o 
  -8   3  11        5.23        6.41      2.73 o 
  -7   3  11        1.70        1.51      1.71 o 
  -6   3  11       73.28       76.06      7.37 o 
  -5   3  11       48.80       45.60      3.15 o 
  -4   3  11       62.41       57.61      3.93 o 
  -3   3  11      167.99      165.71      6.65 o 
  -2   3  11       18.39       22.40      2.65 o 
  -1   3  11      140.12      117.67      9.41 o 
   0   3  11       31.73       32.84      5.17 o 
   1   3  11      178.53      189.87     12.44 o 
   2   3  11       16.01       24.27      4.66 o 
   3   3  11       78.64       64.63      7.73 o 
   4   3  11        8.36        5.10      2.56 o 
   5   3  11        0.01        1.65      2.32 o 
   6   3  11        3.03        0.65      2.19 o 
  -8   4  11      105.69      119.22      7.22 o 
  -7   4  11      155.65      158.10     10.93 o 
  -6   4  11       10.12        8.47      2.88 o 
  -5   4  11      217.47      222.11     13.28 o 
  -4   4  11       17.64       12.97      3.68 o 
  -3   4  11      211.87      210.67     13.32 o 
  -2   4  11      149.44      140.44     10.94 o 
  -1   4  11       10.96        8.94      2.82 o 
   0   4  11       71.31       81.13      8.58 o 
   1   4  11        3.53        2.03      2.17 o 
   2   4  11       59.58       67.52      8.28 o 
   3   4  11       50.00       71.20      8.49 o 
 -12   0  12      184.33      182.93     11.18 o 
 -11   0  12      271.14      283.18     13.39 o 
 -10   0  12      113.31      122.39      9.59 o 
  -9   0  12       74.37       58.66      6.54 o 
  -8   0  12      359.99      362.07     15.89 o 
  -7   0  12      203.64      181.99     11.20 o 
  -6   0  12       20.39       24.22      4.17 o 
  -5   0  12        0.85        4.18      2.48 o 
  -4   0  12     1446.37     1382.01     30.44 o 
  -3   0  12       45.82       53.00      6.05 o 
  -2   0  12     2628.02     2573.35     41.72 o 
  -1   0  12      292.79      286.21     13.77 o 
   0   0  12      993.70      988.93     25.58 o 
   1   0  12       42.81       44.34      5.44 o 
   2   0  12      162.05      158.54     10.30 o 
   3   0  12        8.24        5.57      1.73 o 
   4   0  12      280.40      275.65     16.55 o 
   5   0  12        8.78        5.21      3.64 o 
   6   0  12       73.57       71.64      5.58 o 
   7   0  12      260.14      268.01     10.77 o 
 -12   1  12       17.33        9.69      3.18 o 
 -11   1  12        6.02        3.81      1.11 o 
 -10   1  12       36.43       37.68      5.27 o 
  -9   1  12      289.04      269.29     13.52 o 
  -8   1  12        1.82        0.35      0.52 o 
  -7   1  12       14.18       10.90      1.48 o 
  -6   1  12      586.70      606.62     10.85 o 
  -5   1  12      404.28      397.28      8.66 o 
  -4   1  12       85.61       80.98      3.99 o 
  -3   1  12       66.58       67.97      6.67 o 
  -2   1  12       67.33       69.80      3.17 o 
  -1   1  12        5.83        5.04      1.25 o 
   0   1  12       23.92       25.21      2.57 o 
   1   1  12      123.21      119.46      5.16 o 
   2   1  12        0.07       -1.04      1.04 o 
   3   1  12        0.66        0.24      1.32 o 
   4   1  12        0.99        0.94      1.10 o 
   5   1  12       31.56       28.98      2.78 o 
   6   1  12       55.91       62.28      4.14 o 
   7   1  12        0.49        1.27      1.88 o 
 -11   2  12       23.73       21.38      3.06 o 
 -10   2  12      211.50      213.18     13.77 o 
  -9   2  12       65.46       53.88      6.19 o 
  -8   2  12       20.57       23.59      4.27 o 
  -7   2  12      146.98      148.51     10.21 o 
  -6   2  12       21.27       14.83      3.40 o 
  -5   2  12      186.48      190.45      5.40 o 
  -4   2  12      126.66      117.55      4.60 o 
  -3   2  12      196.47      203.13      6.28 o 
  -2   2  12      609.21      582.35     10.91 o 
  -1   2  12        3.58        3.56      1.24 o 
   0   2  12      895.94      856.30     13.91 o 
   1   2  12       56.79       57.01      3.71 o 
   2   2  12      565.01      550.53     11.49 o 
   3   2  12       16.46       14.29      2.72 o 
   4   2  12       10.58        9.18      1.69 o 
   5   2  12       31.62       33.30      3.06 o 
   6   2  12       22.77       25.44      2.75 o 
 -10   3  12       32.35       40.05      4.13 o 
  -9   3  12        4.07        5.99      2.38 o 
  -8   3  12      103.11       97.15      8.52 o 
  -7   3  12       66.42       62.46      7.12 o 
  -6   3  12       66.75       70.97      7.38 o 
  -5   3  12      111.28      118.05      8.06 o 
  -4   3  12      325.84      323.01      9.40 o 
  -3   3  12      246.51      243.33      8.48 o 
  -2   3  12      131.99      120.46      9.98 o 
  -1   3  12      233.87      230.45     13.83 o 
   0   3  12       11.65       11.39      3.64 o 
   1   3  12       40.22       37.08      5.76 o 
   2   3  12      121.09      127.38     10.79 o 
   3   3  12       66.19       68.32      8.16 o 
   4   3  12      196.38      221.47     14.72 o 
   5   3  12        0.75        0.13      1.86 o 
  -7   4  12        0.05       -2.42      2.42 o 
  -6   4  12        2.11        1.40      1.75 o 
  -5   4  12       22.20       17.24      4.11 o 
  -4   4  12       45.27       49.62      6.90 o 
  -3   4  12        7.53        3.92      2.57 o 
  -2   4  12       29.68       25.14      5.22 o 
  -1   4  12       39.43       37.94      6.33 o 
   0   4  12       28.36       33.79      5.89 o 
   1   4  12        8.50       13.14      4.30 o 
   2   4  12        1.39        1.70      2.27 o 
 -11   1  13      157.19      156.92      7.76 o 
 -10   1  13       13.14       11.09      3.36 o 
  -9   1  13      130.20      121.51      7.00 o 
  -8   1  13        0.05        0.33      1.33 o 
  -7   1  13      110.26      114.13      5.24 o 
  -6   1  13       10.24       12.36      1.71 o 
  -5   1  13       26.78       25.94      2.37 o 
  -4   1  13      108.94      118.56      5.61 o 
  -3   1  13      204.84      206.15      6.73 o 
  -2   1  13       63.21       60.65      3.64 o 
  -1   1  13      917.14      913.08     14.29 o 
   0   1  13        1.42        1.51      1.00 o 
   1   1  13      496.73      504.00     11.07 o 
   2   1  13       45.68       44.39      3.44 o 
   3   1  13      112.79      110.72      5.37 o 
   4   1  13       97.13       94.58      5.07 o 
   5   1  13        8.00        5.13      1.50 o 
   6   1  13       51.06       55.82      6.08 o 
 -10   2  13       31.35       26.89      4.89 o 
  -9   2  13        0.01        1.14      1.88 o 
  -8   2  13       79.81       70.90      7.49 o 
  -7   2  13       27.67       29.37      5.13 o 
  -6   2  13       15.62       11.78      2.36 o 
  -5   2  13      122.00      123.70      6.99 o 
  -4   2  13        2.26        1.73      0.80 o 
  -3   2  13      172.45      166.92      8.03 o 
  -2   2  13       36.62       33.03      2.80 o 
  -1   2  13        8.26        8.84      1.59 o 
   0   2  13       68.56       56.78      3.78 o 
   1   2  13       79.69       76.82      4.46 o 
   2   2  13       76.93       83.92      4.75 o 
   3   2  13       84.11       88.40      4.93 o 
   4   2  13        0.05        0.51      0.98 o 
   5   2  13       49.02       49.62      3.86 o 
  -9   3  13       78.86       81.28      8.05 o 
  -8   3  13        3.79        2.43      2.35 o 
  -7   3  13       39.02       40.98      5.86 o 
  -6   3  13        5.79       13.09      3.85 o 
  -5   3  13       11.06        8.85      1.58 o 
  -4   3  13        2.56        5.28      1.50 o 
  -3   3  13       18.64       19.31      2.69 o 
  -2   3  13        6.04        7.96      3.16 o 
  -1   3  13       23.52       23.25      5.24 o 
   0   3  13        2.19       -0.02      1.94 o 
   1   3  13      218.91      199.95     13.73 o 
   2   3  13       13.89       14.32      2.69 o 
   3   3  13      100.60      100.34     10.13 o 
  -5   4  13      107.81      109.19     10.25 o 
  -4   4  13        2.25       -0.16      2.11 o 
  -3   4  13      104.80      123.73     11.04 o 
  -2   4  13       83.98       86.44      9.41 o 
  -1   4  13       26.24       18.49      4.66 o 
   0   4  13      127.68      144.79     12.35 o 
 -11   0  14        2.70        0.84      1.84 o 
 -10   0  14      404.89      372.55     17.91 o 
  -9   0  14      110.63      107.48      9.68 o 
  -8   0  14        4.88        2.31      2.07 o 
  -7   0  14      107.90       96.34      8.90 o 
  -6   0  14       34.07       42.66      5.98 o 
  -5   0  14      164.44      174.78     11.82 o 
  -4   0  14      582.47      576.43     21.40 o 
  -3   0  14      330.77      335.42     16.28 o 
  -2   0  14      177.47      196.23     12.47 o 
  -1   0  14      111.13      127.16     10.04 o 
   0   0  14      324.80      325.82     16.15 o 
   1   0  14        2.95        0.11      1.93 o 
   2   0  14       47.01       42.90      6.11 o 
   3   0  14      214.19      224.44     13.65 o 
   4   0  14       35.08       41.36      6.04 o 
   5   0  14      434.63      466.03     19.90 o 
 -11   1  14       13.24       12.43      2.65 o 
 -10   1  14        2.46        2.94      2.08 o 
  -9   1  14       35.69       32.04      3.74 o 
  -8   1  14       91.99       86.63      6.08 o 
  -7   1  14        0.92       -1.33      1.40 o 
  -6   1  14       67.91       61.62      3.71 o 
  -5   1  14        1.46       -0.56      1.55 o 
  -4   1  14       31.74       29.90      2.71 o 
  -3   1  14        9.02       10.98      2.26 o 
  -2   1  14      261.73      246.92      9.86 o 
  -1   1  14        4.58        3.11      1.23 o 
   0   1  14        3.10        2.56      1.08 o 
   1   1  14       85.72       86.39      4.84 o 
   2   1  14       20.12       21.42      2.60 o 
   3   1  14       95.53       98.94      5.33 o 
   4   1  14       36.13       35.73      3.28 o 
   5   1  14       30.18       32.21      3.30 o 
 -10   2  14       23.43       19.32      4.27 o 
  -9   2  14        0.85        1.37      2.02 o 
  -8   2  14      264.30      252.16     14.58 o 
  -7   2  14      138.82      138.95     10.94 o 
  -6   2  14       31.62       39.14      4.21 o 
  -5   2  14      236.05      247.72     10.34 o 
  -4   2  14      116.28      110.07      4.84 o 
  -3   2  14       90.81       97.34      4.76 o 
  -2   2  14       37.89       32.60      2.90 o 
  -1   2  14       27.11       30.98      3.98 o 
   0   2  14        5.82        5.39      1.41 o 
   1   2  14       40.70       37.19      3.29 o 
   2   2  14      142.96      147.80      6.50 o 
   3   2  14       63.15       71.33      4.64 o 
   4   2  14        8.86        8.70      3.00 o 
  -8   3  14       13.51        8.89      3.65 o 
  -7   3  14       72.85       92.14      9.16 o 
  -6   3  14      233.27      227.32     14.33 o 
  -5   3  14       11.96        8.65      2.93 o 
  -4   3  14       76.74       88.66      5.47 o 
  -3   3  14       21.49       22.14      3.00 o 
  -2   3  14       12.99       17.99      2.79 o 
  -1   3  14       92.62      104.58      6.61 o 
   0   3  14       53.91       51.12      3.91 o 
   1   3  14       49.90       51.97      4.01 o 
   2   3  14        8.47        7.65      1.95 o 
 -10   1  15        7.06        5.87      2.41 o 
  -9   1  15      159.30      162.95     14.15 o 
  -8   1  15      196.15      180.43      9.06 o 
  -7   1  15       45.45       56.99      5.15 o 
  -6   1  15      405.49      392.53     13.26 o 
  -5   1  15        0.00        3.20      6.89 o 
  -4   1  15      503.92      513.68     14.95 o 
  -3   1  15        2.54        1.91      1.48 o 
  -2   1  15      260.95      250.91     10.59 o 
  -1   1  15        0.07        0.67      1.49 o 
   0   1  15       48.48       44.83      3.64 o 
   1   1  15       14.26       20.07      2.60 o 
   2   1  15        3.05        0.51      0.97 o 
   3   1  15       13.46       17.95      2.58 o 
   4   1  15      124.01      121.11      6.27 o 
  -9   2  15       16.67       19.83      4.46 o 
  -8   2  15       54.21       63.32      7.70 o 
  -7   2  15      135.28      136.49     11.26 o 
  -6   2  15        0.65       -0.21      1.32 o 
  -5   2  15      119.60      109.57      7.23 o 
  -4   2  15       12.24       11.38      2.63 o 
  -3   2  15       20.41       22.29      2.50 o 
  -2   2  15       23.05       23.52      2.61 o 
  -1   2  15       72.71       77.26      5.68 o 
   0   2  15       36.00       42.71      3.57 o 
   1   2  15       28.54       33.37      3.34 o 
   2   2  15       68.96       66.52      4.97 o 
  -6   3  15      129.47      143.11     11.98 o 
  -5   3  15        0.11       -3.08      3.08 o 
  -4   3  15       65.02       67.90      8.39 o 
  -3   3  15        0.38        0.34      1.33 o 
  -2   3  15       64.81       61.46      5.20 o 
  -1   3  15        0.22        2.91      1.63 o 
   0   3  15       20.45       27.25      3.10 o 
  -9   0  16      111.49      133.87     11.56 o 
  -8   0  16      234.69      268.53     16.12 o 
  -7   0  16      169.03      189.50     13.48 o 
  -6   0  16      200.98      212.57     14.18 o 
  -5   0  16      980.08      944.92     29.86 o 
  -4   0  16       65.04       63.07      7.80 o 
  -3   0  16      386.45      370.24     18.74 o 
  -2   0  16      185.99      191.27     13.43 o 
  -1   0  16        0.99        2.05      1.77 o 
   0   0  16       46.47       48.83      7.04 o 
   1   0  16       10.62       12.04      3.65 o 
   2   0  16        6.16        8.31      3.17 o 
  -9   1  16       19.13       19.07      4.57 o 
  -8   1  16        1.15        1.29      1.42 o 
  -7   1  16       35.58       29.19      3.92 o 
  -6   1  16      155.30      144.35     17.68 o 
  -5   1  16        7.47        6.11      1.99 o 
  -4   1  16       68.51       76.10      8.30 o 
  -3   1  16      161.84      166.78     11.41 o 
  -2   1  16        0.56        0.44      2.47 o 
  -1   1  16        2.88        0.29      1.48 o 
   0   1  16        5.91        6.15      2.21 o 
   1   1  16        7.54        7.92      2.36 o 
   2   1  16        7.33        1.86      1.33 o 
  -7   2  16      220.34      237.12     10.99 o 
  -6   2  16        0.51       -2.94      3.00 o 
  -5   2  16       70.18       69.52      5.94 o 
  -4   2  16        0.34       -0.57      1.92 o 
  -3   2  16      151.60      150.07      8.69 o 
  -2   2  16        5.22        2.58      1.33 o 
  -1   2  16      194.22      177.72      7.29 o 
   0   2  16       22.00       27.75      3.16 o 
  -7   1  17      142.83      126.86      8.23 o 
  -6   1  17      239.66      261.38     11.69 o 
  -5   1  17       84.77       94.97      9.63 o 
  -4   1  17      188.09      179.31      9.63 o 
  -3   1  17       14.15       21.05      3.57 o 
  -2   1  17       63.72       57.24      5.51 o 
  -1   1  17      121.65      122.78      7.97 o 
   0   1  17        2.74        7.50      2.40 o 
                                                 
